# Supplementary material for: Size Engineering of Ti3C2Tx Nanosheets for Enhanced Supercapacitance Performance
Source: Molecules. 2025 Jan 9;30(2):241. doi: 10.3390/molecules30020241 (PMC11767968; doi:10.3390/molecules30020241)
Supplement: Supplementary file 1 [file molecules-30-00241-s001.zip]

Archive with 1 entries (1 files):
- molecules-3355994-supplementary.pdf
